# Supplementary material for: Enhancement of SARS-CoV-2 N Antigen-Specific T Cell Functionality by Modulating the Autophagy-Mediated Signal Pathway in Mice
Source: Viruses. 2023 Jun 2;15(6):1316. doi: 10.3390/v15061316 (PMC10303505; doi:10.3390/v15061316)
Supplement: Supplementary file 1 [file viruses-15-01316-s001.zip]

Archive with 1 entries (1 files):
- viruses-2406229-supplementary.pdf
